# Supplementary material for: Inhibition of Streptococcus Biofilm Formation by 6′-Sialyllactose and N-Acetylneuraminic Acid
Source: Dent J (Basel). 2026 Jan 7;14(1):41. doi: 10.3390/dj14010041 (PMC12840428; doi:10.3390/dj14010041)
Supplement: Supplementary file 1 [file dentistry-14-00041-s001.zip]

Archive with 1 entries (1 files):
- dentistry-3930799-supplementary.pdf
